# Supplementary material for: Limosilactobacillus reuteri 3613-1 Delays Onset of Unconfirmed Urinary Tract Infections in Otherwise Healthy Women
Source: Microorganisms. 2026 Mar 9;14(3):615. doi: 10.3390/microorganisms14030615 (PMC13029494; doi:10.3390/microorganisms14030615)
Supplement: Supplementary file 1 [file microorganisms-14-00615-s001.zip]

Archive with 1 entries (1 files):
- microorganisms-4082877-supplementary.pdf
